# Supplementary material for: Environmental Xenoestrogens Super-Activate a Variant Murine ER Beta in Cholangiocytes
Source: Toxicol Sci. 2016 Dec 24;156(1):54–71. doi: 10.1093/toxsci/kfw234 (PMC5356623; doi:10.1093/toxsci/kfw234)
Supplement: Supplementary Data [file kfw234_Supp.zip]

Archive with 4 entries (4 files):
- toxsci-16-0476-File012.pdf
- toxsci-16-0476-File013.pdf
- toxsci-16-0476-File014.TIF
- toxsci-16-0476-File015.TIF
